# Supplementary material for: Genetic background and immune response in paracoccidioidomycosis: A systematic review and meta-analysis of single nucleotide variants
Source: PLoS Negl Trop Dis. 2026 Mar 19;20(3):e0014110. doi: 10.1371/journal.pntd.0014110 (PMC13001940; doi:10.1371/journal.pntd.0014110)
Supplement: S1 Table — The table presents the genetic models tested (codominant, dominant, recessive, overdominant, and log-additive), the genotype frequencies in healthy individuals and PCM patients, the odds ratios (OR) with 95% confidence intervals, p-values (including FDR correction), as well as the information criteria (AIC and BIC). Deviations from Hardy–Weinberg equilibrium (HWE) are highlighted in bold and in blue. Significant associations are highlighted in bold and in red (susceptibility). The best inheritance model, according to AIC and/or BIC, is highlighted in yellow. CTLA4: cytotoxic T-lymphocyte associated protein 4; CD209: CD209 molecule; FCGR2A: Fc gamma receptor IIa; IFNG: interferon gamma; IL10: interleukin 10; IL12A: interleukin 12A; IL12B: interleukin 12B; IL12RB1: interleukin 12 receptor subunit beta 1; IL18: interleukin 18; IL4: interleukin 4; JAK1: Janus kinase 1; TNF: tumor necrosis factor; VDR: vitamin D receptor. (XLSX) [file pntd.0014110.s001.xlsx]

## Sheet: S1 Table
S1 Table. Association of single nucleotide variants with the presence of paracoccidioidomycosis (PCM), according to the studies retrieved in the systematic review. The table presents the genetic models tested (codominant, dominant, recessive, overdominant, and log-additive), the genotype frequencies in healthy individuals and PCM patients, the odds ratios (OR) with 95% confidence intervals, p-val…
IL10 association with response (n=80. crude analysis) Bozzi et al. (2006)
Model	Genotype	Healthy individuals	Patients with PCM	OR (95% CI)	P-value	P-value FDR	AIC	BIC
Codominant	A/A	12 (38.7%)	10 (20.4%)	1	0.021	0.035	105.1	112.2
	G/A	17 (54.8%)	25 (51%)	1.76 (0.62-5.00)
	G/G	2 (6.5%)	14 (28.6%)	8.40 (1.53-46.11)
Dominant	A/A	12 (38.7%)	10 (20.4%)	1	0.76	0.95	107.7	112.4
	G/A-G/G	19 (61.3%)	39 (79.6%)	2.46 (0.90-6.71)
Recessive	A/A-G/A	29 (93.5%)	35 (71.4%)	1	0.01	0.025	104.2	109
	G/G	2 (6.5%)	14 (28.6%)	5.80 (1.22-27.63)
Overdominant	A/A-G/G	14 (45.2%)	24 (49%)	1	0.74	0.74	110.7	115.5
	G/A	17 (54.8%)	25 (51%)	0.86 (0.35-2.11)
Log-additive	---	---	---	2.52 (1.22-5.23)	0.008	0.025	104	108.7
HWE P-values: All subjects = 0.82; Healthy individuals = 0.42; Patients with PCM = 1.00
TNF association with response (n=85. crude analysis) Bozzi et al. (2006)
Model	Genotype	Healthy individuals	Patients with PCM	OR (95% CI)	P-value	P-value FDR	AIC	BIC
Codominant	G/G	21 (67.7%)	46 (85.2%)	1	0.12	0.175	113.3	120.7
	G/A	9 (29%)	6 (11.1%)	0.30 (0.10-0.97)
	A/A	1 (3.2%)	2 (3.7%)	0.91 (0.08-10.64)
Dominant	G/G	21 (67.7%)	46 (85.2%)	1	0.62	0.155	112.1	116.9
	G/A-A/A	10 (32.3%)	8 (14.8%)	0.37 (0.13-1.06)
Recessive	G/G-G/A	30 (96.8%)	52 (96.3%)	1	0.91	0.91	115.5	120.4
	A/A	1 (3.2%)	2 (3.7%)	1.15 (0.10-13.27)
Overdominant	G/G-A/A	22 (71%)	48 (88.9%)	1	0.41	0.155	111.3	116.2
	G/A	9 (29%)	6 (11.1%)	0.31 (0.10-0.96)
Log-additive	---	---	---	0.53 (0.22-1.25)	0.14	0.175	113.4	118.3
HWE P-values: All subjects = 0.11; Healthy individuals = 1.00; Patients with PCM = 0.51
IFNG association with response (n=81. crude analysis) Bozzi et al. (2009)
Model	Genotype	Healthy individuals	Patients with PCM	OR (95% CI)	P-value	P-value FDR	AIC	BIC
Codominant	A/A	11 (35.5%)	13 (26%)	1	0.6	0.75	112.8	119.9
	T/A	14 (45.2%)	28 (56%)	1.69 (0.61-4.73)
	T/T	6 (19.4%)	9 (18%)	1.27 (0.34-4.70)
Dominant	A/A	11 (35.5%)	13 (26%)	1	0.37	0.75	111	115.8
	T/A-T/T	20 (64.5%)	37 (74%)	1.57 (0.59-4.13)
Recessive	A/A-T/A	25 (80.7%)	41 (82%)	1	0.88	0.88	111.8	116.6
	T/T	6 (19.4%)	9 (18%)	0.91 (0.29-2.88)
Overdominant	A/A-T/T	17 (54.8%)	22 (44%)	1	0.34	0.75	110.9	115.7
	T/A	14 (45.2%)	28 (56%)	1.55 (0.63-3.81)
Log-additive	---	---	---	1.19 (0.62-2.30)	0.6	0.75	111.5	116.3
HWE P-values: All subjects = 0.82; Healthy individuals = 0.72; Patients with PCM = 0.57
S1 Table. continuation.
IL4 association with response (n=81. crude analysis) Bozzi et al. (2009)
Model	Genotype	Healthy individuals	Patients with PCM	OR (95% CI)	P-value	P-value FDR	AIC	BIC
Codominant	C/C	25 (80.7%)	29 (58%)	1	0.77	0.96	108.7	115.8
	C/T	6 (19.4%)	20 (40%)	2.87 (1.00-8.27)
	T/T	0 (0%)	1 (2%)	NA (0.00-NA)
Dominant	C/C	25 (80.7%)	29 (58%)	1	0.321	0.08	107.2	112
	C/T-T/T	6 (19.4%)	21 (42%)	3.02 (1.05-8.65)
Recessive	C/C-C/T	31 (100%)	49 (98%)	1	0.32	0.32	110.8	115.6
	T/T	0 (0%)	1 (2%)	NA (0.00-NA)
Overdominant	C/C-T/T	25 (80.7%)	30 (60%)	1	0.48	0.08	107.9	112.7
	C/T	6 (19.4%)	20 (40%)	2.78 (0.97-7.98)
Log-additive	---	---	---	3.01 (1.07-8.41)	0.26	0.08	106.8	111.6
HWE P-values: All subjects = 0.44; Healthy individuals = 1.00; Patients with PCM = 0.42
CTLA4 association with response (n=142. crude analysis) Lozano et al. (2011)
Model	Genotype	Healthy individuals	Patients with PCM	OR (95% CI)	P-value	P-value FDR	AIC	BIC
---	C/C	72 (94.7%)	57 (86.4%)	1	0.82	-	197.1	203
	C/T	4 (5.3%)	9 (13.6%)	2.84 (0.83-9.70)
HWE P-values: All subjects = 1.00; Healthy individuals = 1.00; Patients with PCM = 1.00
CTLA4 association with response (n=142. crude analysis) Lozano et al. (2011)
Model	Genotype	Healthy individuals	Patients with PCM	OR (95% CI)	P-value	P-value FDR	AIC	BIC
Codominant	A/A	36 (47.4%)	29 (43.9%)	1	0.69	0.8625	201.4	210.3
	A/G	34 (44.7%)	29 (43.9%)	1.06 (0.53-2.12)
	G/G	6 (7.9%)	8 (12.1%)	1.66 (0.52-5.31)
Dominant	A/A	36 (47.4%)	29 (43.9%)	1	0.68	0.8625	200	205.9
	A/G-G/G	40 (52.6%)	37 (56.1%)	1.15 (0.59-2.23)
Recessive	A/A-A/G	70 (92.1%)	58 (87.9%)	1	0.4	0.8625	199.4	205.4
	G/G	6 (7.9%)	8 (12.1%)	1.61 (0.53-4.90)
Overdominant	A/A-G/G	42 (55.3%)	37 (56.1%)	1	0.92	0.92	200.1	206.1
	A/G	34 (44.7%)	29 (43.9%)	0.97 (0.50-1.88)
Log-additive	---	---	---	1.20 (0.72-1.98)	0.49	0.8625	199.7	205.6
HWE P-values: All subjects = 1.00; Healthy individuals = 0.79; Patients with PCM = 1.00
IL4 association with response (n=149. crude analysis) Mendonça et al. (2015)
Model	Genotype	Healthy individuals	Patients with PCM	OR (95% CI)	P-value	P-value FDR	AIC	BIC
Codominant	T/T	37 (50.7%)	46 (60.5%)	1	0.21	0.2875	209.4	218.4
	C/T	21 (28.8%)	22 (28.9%)	0.84 (0.40-1.76)
	C/C	15 (20.6%)	8 (10.5%)	0.43 (0.16-1.12)
Dominant	T/T	37 (50.7%)	46 (60.5%)	1	0.23	0.2875	209	215
	C/T-C/C	36 (49.3%)	30 (39.5%)	0.67 (0.35-1.28)
Recessive	T/T-C/T	58 (79.5%)	68 (89.5%)	1	0.89	0.25	207.6	213.6
	C/C	15 (20.6%)	8 (10.5%)	0.45 (0.18-1.15)
Overdominant	T/T-C/C	52 (71.2%)	54 (71%)	1	0.98	0.98	210.5	216.5
	C/T	21 (28.8%)	22 (28.9%)	1.01 (0.50-2.05)
Log-additive	---	---	---	0.69 (0.45-1.08)	0.1	0.25	207.8	213.8
HWE P-values: All subjects = 0.032; Healthy individuals = 0.02; Patients with PCM = 0.62
S1 Table. continuation.
IFNG association with response (n=277. crude analysis) Carvalho et al. (2016)
Model	Genotype	Healthy individuals	Patients with PCM	OR (95% CI)	P-value	P-value FDR	AIC	BIC
Codominant	A/A	48 (39.7%)	66 (42.3%)	1	0.89	0.95	385.3	396.2
	T/A	57 (47.1%)	69 (44.2%)	0.88 (0.53-1.47)
	T/T	16 (13.2%)	21 (13.5%)	0.95 (0.45-2.02)
Dominant	A/A	48 (39.7%)	66 (42.3%)	1	0.66	0.95	383.4	390.6
	T/A-T/T	73 (60.3%)	90 (57.7%)	0.90 (0.55-1.45)
Recessive	A/A-T/A	105 (86.8%)	135 (86.5%)	1	0.95	0.95	383.6	390.8
	T/T	16 (13.2%)	21 (13.5%)	1.02 (0.51-2.05)
Overdominant	A/A-T/T	64 (52.9%)	87 (55.8%)	1	0.63	0.95	383.3	390.6
	T/A	57 (47.1%)	69 (44.2%)	0.89 (0.55-1.43)
Log-additive	---	---	---	0.95 (0.67-1.34)	0.77	0.95	383.5	390.7
HWE P-values: All subjects = 0.80; Healthy individuals = 1.00; Patients with PCM = 0.73
IL12B association with response (n=277. crude analysis) Carvalho et al. (2016)
Model	Genotype	Healthy individuals	Patients with PCM	OR (95% CI)	P-value	P-value FDR	AIC	BIC
Codominant	A/A	55 (45.5%)	82 (52.6%)	1	0.5	0.6	384.2	395
	A/C	52 (43%)	59 (37.8%)	0.76 (0.46-1.26)
	C/C	14 (11.6%)	15 (9.6%)	0.72 (0.32-1.61)
Dominant	A/A	55 (45.5%)	82 (52.6%)	1	0.24	0.6	382.2	389.4
	A/C-C/C	66 (54.5%)	74 (47.4%)	0.75 (0.47-1.21)
Recessive	A/A-A/C	107 (88.4%)	141 (90.4%)	1	0.6	0.6	383.3	390.5
	C/C	14 (11.6%)	15 (9.6%)	0.81 (0.38-1.76)
Overdominant	A/A-C/C	69 (57%)	97 (62.2%)	1	0.39	0.6	382.8	390.1
	A/C	52 (43%)	59 (37.8%)	0.81 (0.50-1.31)
Log-additive	---	---	---	0.82 (0.57-1.16)	0.26	0.6	382.3	389.6
HWE P-values: All subjects = 0.39; Healthy individuals = 0.84; Patients with PCM = 0.43
IL12RB1 association with response (n=277. crude analysis) Carvalho et al. (2016)
Model	Genotype	Healthy individuals	Patients with PCM	OR (95% CI)	P-value	P-value FDR	AIC	BIC
Codominant	A/A	75 (62%)	95 (60.9%)	1	0.35	0.616	383.5	394.3
	A/G	35 (28.9%)	53 (34%)	1.20 (0.71-2.02)
	G/G	11 (9.1%)	8 (5.1%)	0.57 (0.22-1.50)
Dominant	A/A	75 (62%)	95 (60.9%)	1	0.85	0.85	383.5	390.8
	A/G-G/G	46 (38%)	61 (39.1%)	1.05 (0.64-1.71)
Recessive	A/A-A/G	110 (90.9%)	148 (94.9%)	1	0.2	0.616	381.9	389.2
	G/G	11 (9.1%)	8 (5.1%)	0.54 (0.21-1.39)
Overdominant	A/A-G/G	86 (71.1%)	103 (66%)	1	0.37	0.616	382.8	390
	A/G	35 (28.9%)	53 (34%)	1.26 (0.76-2.11)
Log-additive	---	---	---	0.93 (0.63-1.36)	0.7	0.85	383.4	390.7
HWE P-values: All subjects = 0.12; Healthy individuals = 0.041; Patients with PCM = 0.82
S1 Table. continuation.
TNF association with response (n=143. crude analysis) Alves Pereira Neto et al. (2018)
Model	Genotype	Healthy individuals	Patients with PCM	OR (95% CI)	P-value	P-value FDR	AIC	BIC
Codominant	G/G	72 (83.7%)	50 (87.7%)	1	0.8	0.81	197.9	206.8
	A/G	12 (13.9%)	6 (10.5%)	0.72 (0.25-2.05)
	A/A	2 (2.3%)	1 (1.8%)	0.72 (0.06-8.16)
Dominant	G/G	72 (83.7%)	50 (87.7%)	1	0.5	0.81	195.9	201.8
	A/G-A/A	14 (16.3%)	7 (12.3%)	0.72 (0.27-1.91)
Recessive	G/G-A/G	84 (97.7%)	56 (98.2%)	1	0.81	0.81	196.3	202.2
	A/A	2 (2.3%)	1 (1.8%)	0.75 (0.07-8.47)
Overdominant	G/G-A/A	74 (86%)	51 (89.5%)	1	0.54	0.81	195.9	201.9
	A/G	12 (13.9%)	6 (10.5%)	0.73 (0.26-2.06)
Log-additive	---	---	---	0.77 (0.34-1.75)	0.53	0.81	195.9	201.8
HWE P-values: All subjects = 0.58; Healthy individuals = 0.14; Patients with PCM = 0.23
JAK1 association with response (n=166. crude analysis) Alves Pereira Neto et al. (2018)
Model	Genotype	Healthy individuals	Patients with PCM	OR (95% CI)	P-value	P-value FDR	AIC	BIC
Codominant	A/A	71 (68.3%)	41 (66.1%)	1	0.36	0.6	223.3	232.7
	A/G	25 (24%)	19 (30.6%)	1.32 (0.65-2.68)
	G/G	8 (7.7%)	2 (3.2%)	0.43 (0.09-2.14)
Dominant	A/A	71 (68.3%)	41 (66.1%)	1	0.78	0.81	223.3	229.5
	A/G-G/G	33 (31.7%)	21 (33.9%)	1.10 (0.56-2.15)
Recessive	A/A-A/G	96 (92.3%)	60 (96.8%)	1	0.22	0.6	221.9	228.1
	G/G	8 (7.7%)	2 (3.2%)	0.40 (0.08-1.95)
Overdominant	A/A-G/G	79 (76%)	43 (69.3%)	1	0.35	0.6	222.5	228.7
	A/G	25 (24%)	19 (30.6%)	1.40 (0.69-2.82)
Log-additive	---	---	---	0.94 (0.55-1.59)	0.81	0.81	223.3	229.5
HWE P-values: All subjects = 0.76; Healthy individuals = 0.024; Patients with PCM = 1.00
FCGRIIA association with response (n=153. crude analysis) Alves Pereira Neto et al. (2018)
Model	Genotype	Healthy individuals	Patients with PCM	OR (95% CI)	P-value	P-value FDR	AIC	BIC
Codominant	G/G	38 (37.2%)	20 (39.2%)	1	0.75	0.88	200.2	209.3
	A/G	46 (45.1%)	20 (39.2%)	0.83 (0.39-1.76)
	A/A	18 (17.6%)	11 (21.6%)	1.16 (0.46-2.93)
Dominant	G/G	38 (37.2%)	20 (39.2%)	1	0.81	0.88	198.7	204.8
	A/G-A/A	64 (62.8%)	31 (60.8%)	0.92 (0.46-1.84)
Recessive	G/G-A/G	84 (82.3%)	40 (78.4%)	1	0.56	0.88	198.4	204.5
	A/A	18 (17.6%)	11 (21.6%)	1.28 (0.55-2.97)
Overdominant	G/G-A/A	56 (54.9%)	31 (60.8%)	1	0.49	0.88	198.3	204.4
	A/G	46 (45.1%)	20 (39.2%)	0.79 (0.40-1.56)
Log-additive	---	---	---	1.04 (0.65-1.64)	0.88	0.88	198.7	204.8
HWE P-values: All subjects = 0.18; Healthy individuals = 0.54; Patients with PCM = 0.24
S1 Table. continuation.
CD209 association with response (n=154. crude analysis) Alves Pereira Neto et al. (2018)
Model	Genotype	Healthy individuals	Patients with PCM	OR (95% CI)	P-value	P-value FDR	AIC	BIC
Codominant	A/A	70 (67.3%)	32 (64%)	1	0.37	0.925	193.6	202.7
	A/G	27 (26%)	8 (16%)	0.65 (0.27-1.58)
	G/G	7 (6.7%)	10 (20%)	3.12 (1.09-8.95)
Dominant	A/A	70 (67.3%)	32 (64%)	1	0.69	0.69	198	204.1
	A/G-G/G	34 (32.7%)	18 (36%)	1.16 (0.57-2.35)
Recessive	A/A-A/G	97 (93.3%)	40 (80%)	1	0.18	0.09	192.5	198.6
	G/G	7 (6.7%)	10 (20%)	3.46 (1.23-9.74)
Overdominant	A/A-G/G	77 (74%)	42 (84%)	1	0.16	0.2	196.1	202.2
	A/G	27 (26%)	8 (16%)	0.54 (0.23-1.30)
Log-additive	---	---	---	1.41 (0.87-2.27)	0.16	0.2	196.2	202.3
HWE P-values: All subjects <0.0001; Healthy individuals = 0.68; Patients with PCM <0.0001
VDR association with response (n=137. crude analysis) Alves Pereira Neto et al. (2018)
Model	Genotype	Healthy individuals	Patients with PCM	OR (95% CI)	P-value	P-value FDR	AIC	BIC
Codominant	A/A	33 (39.8%)	12 (22.2%)	1	<0.0001	0.000125	160.5	169.2
	A/C	36 (43.4%)	9 (16.7%)	0.69 (0.26-1.84)
	C/C	14 (16.9%)	33 (61.1%)	6.48 (2.61-16.10)
Dominant	A/A	33 (39.8%)	12 (22.2%)	1	0.03	0.03	183	188.9
	A/C-C/C	50 (60.2%)	42 (77.8%)	2.31 (1.06-5.03)
Recessive	A/A-A/C	69 (83.1%)	21 (38.9%)	1	<0.0001	0.000125	159	164.9
	C/C	14 (16.9%)	33 (61.1%)	7.74 (3.50-17.12)
Overdominant	A/A-C/C	47 (56.6%)	45 (83.3%)	1	0.0008	5e-05	176.5	182.4
	A/C	36 (43.4%)	9 (16.7%)	0.26 (0.11-0.60)
Log-additive	---	---	---	2.72 (1.69-4.38)	<0.0001	0.000125	168.4	174.2
HWE P-values: All subjects <0.0001; Healthy individuals = 0.49; Patients with PCM <0.0001
IL12A association with response (n=259. crude analysis) Sato et al. (2020)
Model	Genotype	Healthy individuals	Patients with PCM	OR (95% CI)	P-value	P-value FDR	AIC	BIC
Codominant	T/T	80 (72.7%)	107 (71.8%)	1	0.93	0.94	359	369.7
	G/T	28 (25.4%)	40 (26.9%)	1.07 (0.61-1.88)
	G/G	2 (1.8%)	2 (1.3%)	0.75 (0.10-5.42)
Dominant	T/T	80 (72.7%)	107 (71.8%)	1	0.87	0.94	357.1	364.2
	G/T-G/G	30 (27.3%)	42 (28.2%)	1.05 (0.60-1.82)
Recessive	T/T-G/T	108 (98.2%)	147 (98.7%)	1	0.76	0.94	357.1	364.2
	G/G	2 (1.8%)	2 (1.3%)	0.73 (0.10-5.30)
Overdominant	T/T-G/G	82 (74.5%)	109 (73.2%)	1	0.8	0.94	357.1	364.2
	G/T	28 (25.4%)	40 (26.9%)	1.07 (0.61-1.88)
Log-additive	---	---	---	1.02 (0.61-1.69)	0.94	0.94	357.2	364.3
HWE P-values: All subjects = 0.62; Healthy individuals = 1.00; Patients with PCM = 0.74
S1 Table. continuation.
IL18 association with response (n=259. crude analysis) Sato et al. (2020)
Model	Genotype	Healthy individuals	Patients with PCM	OR (95% CI)	P-value	P-value FDR	AIC	BIC
Codominant	C/C	29 (26.4%)	44 (29.5%)	1	0.34	0.566	357	367.6
	C/A	60 (54.5%)	68 (45.6%)	0.75 (0.42-1.34)
	A/A	21 (19.1%)	37 (24.8%)	1.16 (0.57-2.37)
Dominant	C/C	29 (26.4%)	44 (29.5%)	1	0.57	0.7125	356.8	364
	C/A-A/A	81 (73.6%)	105 (70.5%)	0.85 (0.49-1.48)
Recessive	C/C-C/A	89 (80.9%)	112 (75.2%)	1	0.27	0.566	355.9	363.1
	A/A	21 (19.1%)	37 (24.8%)	1.40 (0.77-2.56)
Overdominant	C/C-A/A	50 (45.5%)	81 (54.4%)	1	0.16	0.566	355.1	362.3
	C/A	60 (54.5%)	68 (45.6%)	0.70 (0.43-1.15)
Log-additive	---	---	---	1.05 (0.74-1.49)	0.77	0.77	357.1	364.2
HWE P-values: All subjects = 0.90; Healthy individuals = 0.34; Patients with PCM = 0.32
IFNG association with response (n=298. crude analysis) Sato et al. (2020) [55]
Model	Genotype	Healthy individuals	Patients with PCM	OR (95% CI)	P-value	P-value FDR	AIC	BIC
Codominant	G/G	48 (44%)	62 (41.6%)	1	0.91	0.91	357.3	367.9
	A/G	47 (43.1%)	66 (44.3%)	1.09 (0.64-1.85)
	A/A	14 (12.8%)	21 (14.1%)	1.16 (0.54-2.52)
Dominant	G/G	48 (44%)	62 (41.6%)	1	0.7	0.91	355.3	362.4
	A/G-A/A	61 (56%)	87 (58.4%)	1.10 (0.67-1.82)
Recessive	G/G-A/G	95 (87.2%)	128 (85.9%)	1	0.77	0.91	355.4	362.5
	A/A	14 (12.8%)	21 (14.1%)	1.11 (0.54-2.30)
Overdominant	G/G-A/A	62 (56.9%)	83 (55.7%)	1	0.85	0.91	355.4	362.5
	A/G	47 (43.1%)	66 (44.3%)	1.05 (0.64-1.73)
Log-additive	---	---	---	1.08 (0.75-1.55)	0.67	0.91	355.3	362.4
HWE P-values: All subjects = 0.50; Healthy individuals = 0.67; Patients with PCM = 0.60

## Sheet: Planilha1
Model	Genotype	Tipo=Controle	Tipo=Caso	OR (95% CI)	P-value	AIC	BIC
Codominant	A/A	33 (39.8%)	12 (22.2%)	1	<0.0001	160.5	169.2
	A/C	36 (43.4%)	9 (16.7%)	0.69 (0.26-1.84)
	C/C	14 (16.9%)	33 (61.1%)	6.48 (2.61-16.10)
Dominant	A/A	33 (39.8%)	12 (22.2%)	1	0.03	183	188.9
	A/C-C/C	50 (60.2%)	42 (77.8%)	2.31 (1.06-5.03)
Recessive	A/A-A/C	69 (83.1%)	21 (38.9%)	1	<0.0001	159	164.9
	C/C	14 (16.9%)	33 (61.1%)	7.74 (3.50-17.12)
Overdominant	A/A-C/C	47 (56.6%)	45 (83.3%)	1	0.0008	176.5	182.4
	A/C	36 (43.4%)	9 (16.7%)	0.26 (0.11-0.60)
Log-additive	---	---	---	2.72 (1.69-4.38)	<0.0001	168.4	174.2
