# Supplementary material for: Genetic background and immune response in paracoccidioidomycosis: A systematic review and meta-analysis of single nucleotide variants
Source: PLoS Negl Trop Dis. 2026 Mar 19;20(3):e0014110. doi: 10.1371/journal.pntd.0014110 (PMC13001940; doi:10.1371/journal.pntd.0014110)
Supplement: S2 Table — The table presents the genetic models tested (codominant, dominant, recessive, overdominant, and log-additive), the genotype frequencies in healthy individuals and PCM patients, the odds ratios (OR) with 95% confidence intervals, p-values (including FDR correction), as well as the information criteria (AIC and BIC). Deviations from Hardy–Weinberg equilibrium (HWE) are highlighted in bold and in red. IFNG: interferon gamma; IL4: interleukin 4; TNF: tumor necrosis factor. (XLSX) [file pntd.0014110.s002.xlsx]

## Sheet: S3 Table
S2 Table. Association of single nucleotide variants with the presence of paracoccidioidomycosis (PCM), according to the meta-analysis of the studies retrieved in the systematic review. The table presents the genetic models tested (codominant, dominant, recessive, overdominant, and log-additive), the genotype frequencies in healthy individuals and PCM patients, the odds ratios (OR) with 95% confid…
IFNG association with response (n=348. crude analysis)
Model	Genotype	Healthy individuals	Patients with PCM	OR (95% CI)	P-value	P-value FDR	AIC	BIC
Codominant	A/A	59 (38.8%)	79 (40.3%)	1	0.91	0.93	482.7	494.2
	T/A	71 (46.7%)	87 (44.4%)	0.92 (0.58-1.45)
	T/T	22 (14.5%)	30 (15.3%)	1.02 (0.53-1.94)
Dominant	A/A	59 (38.8%)	79 (40.3%)	1	0.78	0.93	480.8	488.5
	T/A-T/T	93 (61.2%)	117 (59.7%)	0.94 (0.61-1.45)
Recessive	A/A-T/A	130 (85.5%)	166 (84.7%)	1	0.83	0.93	480.8	488.5
	T/T	22 (14.5%)	30 (15.3%)	1.07 (0.59-1.94)
Overdominant	A/A-T/T	81 (53.3%)	109 (55.6%)	1	0.67	0.93	480.7	488.4
	T/A	71 (46.7%)	87 (44.4%)	0.91 (0.60-1.39)
Log-additive	---	---	---	0.99 (0.73-1.34)	0.93	0.93	480.8	488.5
HWE P-values: All subjects = 0.57; Healthy individuals = 1.00; Patients with PCM = 0.45
IL4 association with response (n=230. crude analysis)
Model	Genotype	Healthy individuals	Patients with PCM	OR (95% CI)	P-value	P-value FDR	AIC	BIC
Codominant	T/T	37 (35.6%)	47 (37.3%)	1	0.29	0.4125	320.3	330.6
	C/T	27 (26%)	42 (33.3%)	1.22 (0.64-2.34)
	C/C	40 (38.5%)	37 (29.4%)	0.73 (0.39-1.35)
Dominant	T/T	37 (35.6%)	47 (37.3%)	1	0.79	0.79	320.7	327.5
	C/T-C/C	67 (64.4%)	79 (62.7%)	0.93 (0.54-1.59)
Recessive	T/T-C/T	64 (61.5%)	89 (70.6%)	1	0.15	0.4125	318.6	325.5
	C/C	40 (38.5%)	37 (29.4%)	0.67 (0.38-1.15)
Overdominant	T/T-C/C	77 (74%)	84 (66.7%)	1	0.22	0.4125	319.3	326.1
	C/T	27 (26%)	42 (33.3%)	1.43 (0.80-2.53)
Log-additive	---	---	---	0.86 (0.63-1.17)	0.33	0.4125	319.8	326.7
HWE P-values: All subjects <0.0001; Healthy individuals <0.0001; Patients with PCM = 0.00029
TNF association with response (n=228. crude analysis)
Model	Genotype	Healthy individuals	Patients with PCM	OR (95% CI)	P-value	P-value FDR	AIC	BIC
Codominant	G/G	93 (79.5%)	96 (86.5%)	1	0.3	0.375	319.5	329.8
	A/G	21 (17.9%)	12 (10.8%)	0.55 (0.26-1.19)
	A/A	3 (2.6%)	3 (2.7%)	0.97 (0.19-4.92)
Dominant	G/G	93 (79.5%)	96 (86.5%)	1	0.16	0.375	317.9	324.8
	A/G-A/A	24 (20.5%)	15 (13.5%)	0.61 (0.30-1.23)
Recessive	G/G-A/G	114 (97.4%)	108 (97.3%)	1	0.95	0.95	319.9	326.8
	A/A	3 (2.6%)	3 (2.7%)	1.06 (0.21-5.34)
Overdominant	G/G-A/A	96 (82%)	99 (89.2%)	1	0.12	0.375	317.5	324.4
	A/G	21 (17.9%)	12 (10.8%)	0.55 (0.26-1.19)
Log-additive	---	---	---	0.72 (0.40-1.28)	0.26	0.375	318.6	325.5
HWE P-values: All subjects 0.012; Healthy individuals = 0.17; Patients with PCM = 0.021
