# Supplementary material for: Genetic background and immune response in paracoccidioidomycosis: A systematic review and meta-analysis of single nucleotide variants
Source: PLoS Negl Trop Dis. 2026 Mar 19;20(3):e0014110. doi: 10.1371/journal.pntd.0014110 (PMC13001940; doi:10.1371/journal.pntd.0014110)
Supplement: S3 Table — The table compiles key information on study design such as data source, genes investigated, local and sample size of each group. (XLSX) [file pntd.0014110.s003.xlsx]

## Sheet: S3 Table
S3 Table. Summary of studies included in the systematic review evaluating the association between single nucleotide variants and paracoccidioidomycosis. The table compiles key information on study design such as data source, genes investigated, local and sample size of each group.
Data source	Genes	Group	N	Local
Bozzi et al. (2006) [1]	IL-10	Case	49	Minas Gerais
	TNF-α
	IL-10	Control	31
	TNF-α
Bozzi et al. (2009) [2]	IFN-γ	Case	50	Minas Gerais
	IL-4
	IFN-γ	Control	31
	IL-4
Lozano et al. (2011) [3] personal communication	CTLA-4 (CT)	Case	21	Goiás
				Minas Gerais
				São Paulo
		Control	76	Goiás
Mendonça et al. (2015)* [4]	IL-4	Case	76	Minas Gerais / São Paulo
		Control	73
Carvalho et al. (2016) [5]	IFNG	Case	156	São Paulo
	IL12B
	IL12RB1
	IFNG	Control	121
	IL12B
	IL12RB1
Alves Pereira Neto et al. (2018) [6]	TNF-α	Case	66	Minas Gerais
	JAK1
	FcγRIIa
	DC-SIGN
	VDR
	TNF-α	Control	106
	JAK1
	FcγRIIa
	DC-SIGN
	VDR
Sato et al. (2020) [7]	IL12A	Case	149	São Paulo
	IL18
	IFNGR1
	IL12A	Control	110
	IL18
	IFNGR1
*The authors did not specify the origin and quantity of samples for each group. They mention that the study was conducted at two Brazilian centers: the General Hospital of the Federal University of Triângulo Mineiro, Minas Gerais State and the University Hospital of Botucatu Medical School, São Paulo State University.
Reference
1. Bozzi A, Pereira PPN, Reis BS, Goulart MI, Pereira MCN, Pedroso EP, et al. Interleukin-10 and Tumor Necrosis Factor–α Single Nucleotide Gene Polymorphism Frequency in Paracoccidioidomycosis. Hum Immunol. novembro de 2006;67(11):931–9. doi:10.1016/j.humimm.2006.07.014
2. Bozzi A, Reis BS, Pereira PP, Pedroso EP, Goes AM. Interferon-gamma and interleukin-4 single nucleotide gene polymorphisms in Paracoccidioidomycosis. Cytokine. dezembro de 2009;48(3):212–7. doi:10.1016/j.cyto.2009.07.011
3. Lozano VF, Lins TC, Teixeira MM, Vieira RG, Blotta MHS, Goes AM, et al. Polymorphism analysis of the CTLA-4 gene in paracoccidioidomycosis patients. Mem Inst Oswaldo Cruz. março de 2011;106(2):220–6. doi:10.1590/S0074-02762011000200017
4. Mendonça MS, Peraçolli TS, Silva-Vergara ML, Ribeiro SC, Oliveira RF, Mendes RP, et al. High interleukin-4 expression and interleukin-4 gene polymorphisms are associated with susceptibility to human paracoccidioidomycosis. Mem Inst Oswaldo Cruz. setembro de 2015;110(6):781–5. doi:10.1590/0074-02760150197
5. Carvalho FMC, Busser FD, Freitas VLT, Furucho CR, Sadahiro A, Kono ASG, et al. Polymorphisms on IFNG , IL12B and IL12RB1 genes and paracoccidioidomycosis in the Brazilian population. Infect Genet Evol. setembro de 2016;43:245–51. doi:10.1016/j.meegid.2016.05.025
6. Alves Pereira Neto T, Costa Pereira AA, Costa Hanemann JA, Coelho LFL, Malaquias LCC. DC‑SIGN and VDR variants are associated with chronic form of paracoccidioidomycosis with oral manifestations. Mycoses. fevereiro de 2019;62(2):186–92. doi:10.1111/myc.12866
7. Sato PK, Busser FD, Carvalho FMDC, Gomes Dos Santos A, Sadahiro A, Diogo CL, et al. Polymorphism in the Promoter Region of the IL18 Gene and the Association With Severity on Paracoccidioidomycosis. Front Immunol. 1o de outubro de 2020;11:542210. doi:10.3389/fimmu.2020.542210
